# Supplementary material for: ﻿A new southern Atlantic cryptic marine shrimp species of Acetes (Decapoda, Sergestidae)
Source: Zookeys. 2024 Sep 4;1211:193–209. doi: 10.3897/zookeys.1211.128059 (PMC11391121; doi:10.3897/zookeys.1211.128059)
Supplement: XML Treatment for Acetes maratayama [file zookeys.1211.128059-treatment1.xml]

<!DOCTYPE tp:taxon-treatment
  PUBLIC "-//TaxonX//DTD Taxonomic Treatment Publishing DTD v0 20100105//EN" "tax-treatment-NSO.dtd">
<tp:taxon-treatment xmlns:tp="http://www.plazi.org/taxpub"><tp:treatment-meta><kwd-group><label>Taxon classification</label><kwd>
                <named-content content-type="kingdom">Animalia</named-content>
              </kwd><kwd>
                <named-content content-type="order">Decapoda</named-content>
              </kwd><kwd>
                <named-content content-type="family">Sergestidae</named-content>
              </kwd></kwd-group><mixed-citation publication-type="journal"><person-group><name><surname>Bochini</surname><given-names>Gabriel L.</given-names></name><name><surname>Costa</surname><given-names>Rogério C.</given-names></name><name><surname>Mantelatto</surname><given-names>Fernando L.</given-names></name></person-group><article-title>﻿A new southern Atlantic cryptic marine shrimp species of <italic><tp:taxon-name><tp:taxon-name-part taxon-name-part-type="genus" reg="Acetes">Acetes</tp:taxon-name-part></tp:taxon-name></italic> (<tp:taxon-name><tp:taxon-name-part taxon-name-part-type="order">Decapoda</tp:taxon-name-part></tp:taxon-name>, <tp:taxon-name><tp:taxon-name-part taxon-name-part-type="family">Sergestidae</tp:taxon-name-part></tp:taxon-name>)</article-title><source>Zookeys</source><day>04</day><month>09</month><year>2024</year><volume>1211</volume><fpage>193</fpage><lpage>209</lpage><pub-id pub-id-type="doi">10.3897/zookeys.1211.128059</pub-id></mixed-citation></tp:treatment-meta><tp:nomenclature><label>﻿</label><tp:taxon-name>
              <object-id xmlns:xlink="http://www.w3.org/1999/xlink" content-type="arpha" xlink:type="simple">A8589B4B-FCE7-5824-B7F2-342352765F08</object-id>
              <tp:taxon-name-part taxon-name-part-type="genus" reg="Acetes">Acetes</tp:taxon-name-part>
              <tp:taxon-name-part taxon-name-part-type="species" reg="maratayama">maratayama</tp:taxon-name-part>
              <object-id xmlns:xlink="http://www.w3.org/1999/xlink" content-type="zoobank" xlink:type="simple">https://zoobank.org/BC6949CD-ABFE-48CA-8311-ED86CC7E5B6D</object-id>
            </tp:taxon-name><tp:taxon-authority>Bochini, Costa &amp; Mantelatto</tp:taxon-authority><tp:taxon-status xmlns:xlink="http://www.w3.org/1999/xlink" xlink:type="simple">sp. nov.</tp:taxon-status><xref ref-type="fig" rid="F1">Figs 1</xref><xref ref-type="fig" rid="F2">, 2</xref><xref ref-type="fig" rid="F3">, 3</xref><xref ref-type="fig" rid="F4">, 4</xref></tp:nomenclature><tp:treatment-sec sec-type="type material" id="SECID0E6FAE"><title>Type material.</title><p><bold><italic>Holotype</italic></bold>: Brazil: • ♂ (<abbrev xmlns:xlink="http://www.w3.org/1999/xlink" xlink:title="carapace length" id="ABBRID0EKGAE" xlink:type="simple">cl</abbrev> 2.94 mm); <named-content xmlns:xlink="http://www.w3.org/1999/xlink" content-type="dwc:institutional_code" xlink:title="Crustacean Collection of the Department of Biology" xlink:href="http://grbio.org/institution/crustacean-collection-department-biology" xlink:type="simple">CCDB</named-content> 7957; São Paulo, Cananéia, Mar Pequeno; (<named-content xmlns:xlink="http://www.w3.org/1999/xlink" content-type="dwc:verbatimCoordinates" xlink:type="simple"><named-content content-type="geo-json" specific-use="{&#34;type&#34;:&#34;Point&#34;,&#34;coordinates&#34;:[-47.896944,-24.998611]}" id="NCID0EWGAE" xlink:type="simple">24°59'55"S, 47°53'49"W</named-content></named-content>); 5–10 m deep; colls. Costa, R.C. et al.; 17 April 2011. <bold><italic>Paratypes</italic></bold>: • 4 ♂s and 4 ♀s (<abbrev xmlns:xlink="http://www.w3.org/1999/xlink" xlink:title="carapace length" id="ABBRID0E5GAE" xlink:type="simple">cl</abbrev> 2.70 – 3.93 mm); <named-content xmlns:xlink="http://www.w3.org/1999/xlink" content-type="dwc:institutional_code" xlink:title="Crustacean Collection of the Department of Biology" xlink:href="http://grbio.org/institution/crustacean-collection-department-biology" xlink:type="simple">CCDB</named-content> 7958 (photo available, one dissected specimen); same data as holotype • 1 ♂ and 1 ♀ (<abbrev xmlns:xlink="http://www.w3.org/1999/xlink" xlink:title="carapace length" id="ABBRID0EHHAE" xlink:type="simple">cl</abbrev> 2.9 and 4.04 mm, respectively); <named-content xmlns:xlink="http://www.w3.org/1999/xlink" content-type="dwc:institutional_code" xlink:title="Oceanographic Museum of Federal University of Pernambuco, Brazil" xlink:href="http://grbio.org/institution/oceanographic-museum-federal-university-pernambuco" xlink:type="simple">MOUFPE</named-content> 22042; same data as holotype • 1 ♂ and 1 ♀ (<abbrev xmlns:xlink="http://www.w3.org/1999/xlink" xlink:title="carapace length" id="ABBRID0EQHAE" xlink:type="simple">cl</abbrev> 3.04 and 3.93 mm, respectively); <named-content xmlns:xlink="http://www.w3.org/1999/xlink" content-type="dwc:institutional_code" xlink:title="Zoology Museum of University of São Paulo, São Paulo, Brazil" xlink:href="http://grbio.org/institution/museu-de-zoologia-da-universidade-de-sao-paulo" xlink:type="simple">MZUSP</named-content> 45904; same data as holotype • 2 ♂s and 2 ♀s (<abbrev xmlns:xlink="http://www.w3.org/1999/xlink" xlink:title="carapace length" id="ABBRID0EZHAE" xlink:type="simple">cl</abbrev> 4.01 – 5.19 mm); <named-content xmlns:xlink="http://www.w3.org/1999/xlink" content-type="dwc:institutional_code" xlink:title="Crustacean Collection of the Department of Biology" xlink:href="http://grbio.org/institution/crustacean-collection-department-biology" xlink:type="simple">CCDB</named-content> 7959; Brazil, Rio de Janeiro, Macaé; (<named-content xmlns:xlink="http://www.w3.org/1999/xlink" content-type="dwc:verbatimCoordinates" xlink:type="simple"><named-content content-type="geo-json" specific-use="{&#34;type&#34;:&#34;Point&#34;,&#34;coordinates&#34;:[-41.652617,-22.370458]}" id="NCID0EFIAE" xlink:type="simple">22°22'13.65"S, 41°39'9.42"W</named-content></named-content>); colls. Davanso, T.M. et al.; 01 September 2013 • 2 ♂s and 2 ♀s (<abbrev xmlns:xlink="http://www.w3.org/1999/xlink" xlink:title="carapace length" id="ABBRID0EKIAE" xlink:type="simple">cl</abbrev> 3.25 – 5.34 mm); <named-content xmlns:xlink="http://www.w3.org/1999/xlink" content-type="dwc:institutional_code" xlink:title="Crustacean Collection of Museu Nacional do Rio de Janeiro, Brazil" xlink:href="http://grbio.org/institution/museu-nacionaluniversidade-federal-de-rio-de-janeiro" xlink:type="simple">MNRJ</named-content> 31168; Brazil, Rio de Janeiro, Macaé; (<named-content xmlns:xlink="http://www.w3.org/1999/xlink" content-type="dwc:verbatimCoordinates" xlink:type="simple"><named-content content-type="geo-json" specific-use="{&#34;type&#34;:&#34;Point&#34;,&#34;coordinates&#34;:[-41.652617,-22.370458]}" id="NCID0EWIAE" xlink:type="simple">22°22'13.65"S, 41°39'9.42"W</named-content></named-content>); colls. Davanso, T.M. et al.; 01 September 2013 • 1 ♂ and 1 ♀ (<abbrev xmlns:xlink="http://www.w3.org/1999/xlink" xlink:title="carapace length" id="ABBRID0E2IAE" xlink:type="simple">cl</abbrev> 4.20 and 5.53 mm, respectively); <abbrev xmlns:xlink="http://www.w3.org/1999/xlink" content-type="institution" xlink:title="Crustacean Collection of Federal University of Rio Grande do Sul, Brazil" id="ABBRID0E6IAE" xlink:type="simple">DZ</abbrev>/<named-content xmlns:xlink="http://www.w3.org/1999/xlink" content-type="dwc:institutional_code" xlink:title="Crustacean Collection of Federal University of Rio Grande do Sul, Brazil" xlink:href="http://grbio.org/institution/universidade-federale-do-rio-grande-do-sul" xlink:type="simple">UFRGS</named-content> 7089; Brazil, Rio de Janeiro, Macaé; (<named-content xmlns:xlink="http://www.w3.org/1999/xlink" content-type="dwc:verbatimCoordinates" xlink:type="simple"><named-content content-type="geo-json" specific-use="{&#34;type&#34;:&#34;Point&#34;,&#34;coordinates&#34;:[-41.652617,-22.370458]}" id="NCID0EMJAE" xlink:type="simple">22°22'13.65"S, 41°39'9.42"W</named-content></named-content>);colls. Davanso, T.M. et al.; 01 September 2013.</p></tp:treatment-sec><tp:treatment-sec sec-type="material" id="SECID0ERJAE"><title>Additional material.</title><p>• &gt; 30 <abbrev xmlns:xlink="http://www.w3.org/1999/xlink" xlink:title="individuals" id="ABBRID0EXJAE" xlink:type="simple">ind</abbrev>. (not measured); <named-content xmlns:xlink="http://www.w3.org/1999/xlink" content-type="dwc:institutional_code" xlink:title="Crustacean Collection of the Department of Biology" xlink:href="http://grbio.org/institution/crustacean-collection-department-biology" xlink:type="simple">CCDB</named-content> 3251; same data as holotype • &gt; 50 <abbrev xmlns:xlink="http://www.w3.org/1999/xlink" xlink:title="individuals" id="ABBRID0EAKAE" xlink:type="simple">ind</abbrev>. (not measured); <named-content xmlns:xlink="http://www.w3.org/1999/xlink" content-type="dwc:institutional_code" xlink:title="Crustacean Collection of the Department of Biology" xlink:href="http://grbio.org/institution/crustacean-collection-department-biology" xlink:type="simple">CCDB</named-content> 7624; Brazil, Rio de Janeiro, Macaé; (<named-content xmlns:xlink="http://www.w3.org/1999/xlink" content-type="dwc:verbatimCoordinates" xlink:type="simple"><named-content content-type="geo-json" specific-use="{&#34;type&#34;:&#34;Point&#34;,&#34;coordinates&#34;:[-41.652617,-22.370458]}" id="NCID0EMKAE" xlink:type="simple">22°22'13.65"S, 41°39'9.42"W</named-content></named-content>); colls. Davanso, T.M. et al.; 01 September 2013.</p></tp:treatment-sec><tp:treatment-sec sec-type="material" id="SECID0ERKAE"><title>Comparative material.</title><p><italic><tp:taxon-name><tp:taxon-name-part taxon-name-part-type="genus" reg="Acetes">Acetes</tp:taxon-name-part><tp:taxon-name-part taxon-name-part-type="species" reg="americanus">a.</tp:taxon-name-part><tp:taxon-name-part taxon-name-part-type="subspecies" reg="americanus">americanus</tp:taxon-name-part></tp:taxon-name></italic>: • 7 <abbrev xmlns:xlink="http://www.w3.org/1999/xlink" xlink:title="individuals" id="ABBRID0EGLAE" xlink:type="simple">ind</abbrev>.; <named-content xmlns:xlink="http://www.w3.org/1999/xlink" content-type="dwc:institutional_code" xlink:title="Crustacean Collection of the Department of Biology" xlink:href="http://grbio.org/institution/crustacean-collection-department-biology" xlink:type="simple">CCDB</named-content> 6320; Brazil, Rio Grande do Norte, Baía Formosa; (<named-content xmlns:xlink="http://www.w3.org/1999/xlink" content-type="dwc:verbatimCoordinates" xlink:type="simple"><named-content content-type="geo-json" specific-use="{&#34;type&#34;:&#34;Point&#34;,&#34;coordinates&#34;:[-35.000528,-6.353222]}" id="NCID0ESLAE" xlink:type="simple">06°21'11.6"S, 35°00'1.9"W</named-content></named-content>); colls. Lopes, M., Carvalho-Batista, A.; 25 April 2014 • 2 ♀s (<abbrev xmlns:xlink="http://www.w3.org/1999/xlink" xlink:title="carapace length" id="ABBRID0EXLAE" xlink:type="simple">cl</abbrev> 3.6 and 5.1 mm); <named-content xmlns:xlink="http://www.w3.org/1999/xlink" content-type="dwc:institutional_code" xlink:title="Zoology Museum of University of São Paulo, São Paulo, Brazil" xlink:href="http://grbio.org/institution/museu-de-zoologia-da-universidade-de-sao-paulo" xlink:type="simple">MZUSP</named-content> 21210; Brazil, Alagoas, Maceió; 27/06/1989 • &gt; 15 <abbrev xmlns:xlink="http://www.w3.org/1999/xlink" xlink:title="individuals" id="ABBRID0EAMAE" xlink:type="simple">ind</abbrev>.; <abbrev xmlns:xlink="http://www.w3.org/1999/xlink" content-type="institution" xlink:title="Crustacean Collection of the Laboratory of Biology of Marine and Freshwater Shrimp, São Paulo State University" id="ABBRID0EEMAE" xlink:type="simple">CCLC</abbrev> 258; Brazil, Espírito Santo, Anchieta, col. Braga, A.C.A.; 01 January 2014 • 10 <abbrev xmlns:xlink="http://www.w3.org/1999/xlink" xlink:title="individuals" id="ABBRID0EJMAE" xlink:type="simple">ind</abbrev>.; <named-content xmlns:xlink="http://www.w3.org/1999/xlink" content-type="dwc:institutional_code" xlink:title="Crustacean Collection of the Department of Biology" xlink:href="http://grbio.org/institution/crustacean-collection-department-biology" xlink:type="simple">CCDB</named-content> 7626; Brazil, Rio de Janeiro, Macaé; (<named-content xmlns:xlink="http://www.w3.org/1999/xlink" content-type="dwc:verbatimCoordinates" xlink:type="simple"><named-content content-type="geo-json" specific-use="{&#34;type&#34;:&#34;Point&#34;,&#34;coordinates&#34;:[-41.652617,-22.370458]}" id="NCID0EVMAE" xlink:type="simple">22°22'13.65"S, 41°39'9.42"W</named-content></named-content>); colls. Davanso, T.M. et al.; 01 September 2013 • &gt;10 <abbrev xmlns:xlink="http://www.w3.org/1999/xlink" xlink:title="individuals" id="ABBRID0E1MAE" xlink:type="simple">ind</abbrev>.; <abbrev xmlns:xlink="http://www.w3.org/1999/xlink" content-type="institution" xlink:title="Crustacean Collection of the Laboratory of Biology of Marine and Freshwater Shrimp, São Paulo State University" id="ABBRID0E5MAE" xlink:type="simple">CCLC</abbrev> 253; Brazil, São Paulo, Ubatuba, col. Costa, R.C.; 02 October 2014 • 10 <abbrev xmlns:xlink="http://www.w3.org/1999/xlink" xlink:title="individuals" id="ABBRID0EDNAE" xlink:type="simple">ind</abbrev>.; <named-content xmlns:xlink="http://www.w3.org/1999/xlink" content-type="dwc:institutional_code" xlink:title="Crustacean Collection of the Department of Biology" xlink:href="http://grbio.org/institution/crustacean-collection-department-biology" xlink:type="simple">CCDB</named-content> 4939; Brazil, São Paulo, São Vicente, col. Castilho, A.L.; 03 September 2012 • 2 ♀s (<abbrev xmlns:xlink="http://www.w3.org/1999/xlink" xlink:title="carapace length" id="ABBRID0EMNAE" xlink:type="simple">cl</abbrev> 5.10 and 4.80 mm); <abbrev xmlns:xlink="http://www.w3.org/1999/xlink" content-type="institution" xlink:title="Crustacean Collection of the Laboratory of Biology of Marine and Freshwater Shrimp, São Paulo State University" id="ABBRID0EQNAE" xlink:type="simple">CCLC</abbrev> 257; Brazil, Santa Catarina, Penha, coll. Davanso, T.M.; 24 June 2014.</p><p><italic><tp:taxon-name><tp:taxon-name-part taxon-name-part-type="genus" reg="Acetes">Acetes</tp:taxon-name-part><tp:taxon-name-part taxon-name-part-type="species" reg="americanus">a.</tp:taxon-name-part><tp:taxon-name-part taxon-name-part-type="subspecies" reg="carolinae">carolinae</tp:taxon-name-part></tp:taxon-name></italic>: • 2 ♂s and 3 ♀s; <named-content xmlns:xlink="http://www.w3.org/1999/xlink" content-type="dwc:institutional_code" xlink:title="University of Louisiana Zoological Collection, Lafayette, USA" xlink:href="http://grbio.org/institution/university-louisiana-layafette-zoological-collection" xlink:type="simple">ULLZ</named-content> 3274; United States, Gulf of Mexico, Louisiana; coll. Forman, W.W.; 31 October 1972.</p></tp:treatment-sec><tp:treatment-sec sec-type="diagnosis" id="SECID0ELOAE"><title>Diagnosis.</title><p>Rostrum acuminate, acute; median ridge with strong posterior tooth. Carapace smooth on surface, except for post-orbital and hepatic spine. Hepatic spine present in males, external part petasma not exceeding base of capitellum; inferior antennular flagellum with 10 articles. Concavity of anterior margin of genital sternite in females forming very deep arch.</p></tp:treatment-sec><tp:treatment-sec sec-type="description" id="SECID0EQOAE"><title>Description.</title><p><bold>Male.</bold> The rostrum (Fig. <xref ref-type="fig" rid="F1">1A, B</xref>) is acuminate, acute; the median ridge has a strong posterior tooth. There is a small supraorbital spine on each side above the eyes, near the face. The hepatic spine is present (Fig. <xref ref-type="fig" rid="F1">1A</xref>). Quite large eyes do not exceed the posterior margin of the first antennular article (Fig. <xref ref-type="fig" rid="F1">1A, C</xref>). Antennule with long peduncle; very elongated third article, which is approximately three times longer than the inner margin of the second article, similar to the size of the first article (Fig. <xref ref-type="fig" rid="F1">1D</xref>); the first article in females is twice the length of the third article and approximately 4.5× longer than the second article; the inner distal lateral margin of the first article presents simple setae in the anterior half (Fig. <xref ref-type="fig" rid="F1">1G</xref>); males with inferior antennular flagellum have 10 articles; there is no clasping organ; males’ thickened proximal 3-article portion occupies less than half of the flagellum; third article has 6 obtuse spinules similar to fingers, and 1 procurved and robust projection (Fig. <xref ref-type="fig" rid="F1">1E, F</xref>); article 8 has a projection similar to a lobe in the inner lateral part of the article’s distal region (Fig. <xref ref-type="fig" rid="F1">1E</xref>). Antennal scale extending to the middle of the second antennular peduncle article with small spine on the anterior external portion (Fig. <xref ref-type="fig" rid="F1">1A, H</xref>).</p><fig id="F1" position="float" orientation="portrait"><object-id xmlns:xlink="http://www.w3.org/1999/xlink" content-type="doi" xlink:type="simple">10.3897/zookeys.1211.128059.figure1</object-id><object-id xmlns:xlink="http://www.w3.org/1999/xlink" content-type="arpha" xlink:type="simple">9F8829F9-DCE9-5396-8E90-D063CA6F8067</object-id><label>Figure 1.</label><caption><p><italic><tp:taxon-name><tp:taxon-name-part taxon-name-part-type="genus" reg="Acetes">Acetes</tp:taxon-name-part><tp:taxon-name-part taxon-name-part-type="species" reg="maratayama">maratayama</tp:taxon-name-part></tp:taxon-name></italic> sp. nov. <bold>A–F, H–I</bold> male paratype, Brazil, São Paulo, Cananéia (<named-content xmlns:xlink="http://www.w3.org/1999/xlink" content-type="dwc:institutional_code" xlink:title="Crustacean Collection of the Department of Biology" xlink:href="http://grbio.org/institution/crustacean-collection-department-biology" xlink:type="simple">CCDB</named-content> 7958) <bold>G</bold> female, paratype, Brazil, São Paulo, Cananéia (<named-content xmlns:xlink="http://www.w3.org/1999/xlink" content-type="dwc:institutional_code" xlink:title="Crustacean Collection of the Department of Biology" xlink:href="http://grbio.org/institution/crustacean-collection-department-biology" xlink:type="simple">CCDB</named-content> 7958) <bold>A</bold> lateral view <bold>B</bold> carapace, dorsal view <bold>C</bold> right antennular peduncle and ocular peduncle, lateral view <bold>D</bold> right antennular peduncle, dorsal view <bold>E</bold> lower antennular flagellum, lateral view <bold>F</bold> proximal part of lower antennular flagellum, lateral view <bold>G</bold> right antennular peduncle, dorsal view <bold>H</bold> scaphocerite, dorsal view <bold>I</bold> first pleopods and petasma, lateral view.</p></caption><graphic xmlns:xlink="http://www.w3.org/1999/xlink" xlink:href="zookeys-1211-193_article-128059__-g001.jpg" position="float" orientation="portrait" xlink:type="simple" id="oo_1128306.jpg"><uri content-type="original_file" xlink:type="simple">https://binary.pensoft.net/fig/1128306</uri></graphic></fig><p>Mandible with biarticulated palp; first article of the palp 3× longer than the second article (Fig. <xref ref-type="fig" rid="F2">2A</xref>); first maxilla without palp (Fig. <xref ref-type="fig" rid="F2">2B</xref>); second maxilla with one single undivided lobe (Fig. <xref ref-type="fig" rid="F2">2C</xref>); first maxilliped without palp (Fig. <xref ref-type="fig" rid="F2">2D</xref>); second maxilliped with 5 articles (Fig. <xref ref-type="fig" rid="F2">2E</xref>); third maxilliped exceeding half of the antennal scale, without reaching the distal margin of the antennal scale (Fig. <xref ref-type="fig" rid="F2">2F</xref>).</p><fig id="F2" position="float" orientation="portrait"><object-id xmlns:xlink="http://www.w3.org/1999/xlink" content-type="doi" xlink:type="simple">10.3897/zookeys.1211.128059.figure2</object-id><object-id xmlns:xlink="http://www.w3.org/1999/xlink" content-type="arpha" xlink:type="simple">9293AF25-C5F7-5BC6-93D1-63ABA7AEA9F2</object-id><label>Figure 2.</label><caption><p><italic><tp:taxon-name><tp:taxon-name-part taxon-name-part-type="genus" reg="Acetes">Acetes</tp:taxon-name-part><tp:taxon-name-part taxon-name-part-type="species" reg="maratayama">maratayama</tp:taxon-name-part></tp:taxon-name></italic> sp. nov., male paratype, Brazil, São Paulo, Cananéia (<named-content xmlns:xlink="http://www.w3.org/1999/xlink" content-type="dwc:institutional_code" xlink:title="Crustacean Collection of the Department of Biology" xlink:href="http://grbio.org/institution/crustacean-collection-department-biology" xlink:type="simple">CCDB</named-content> 7958) <bold>A</bold> right and left mandible, lateral view <bold>B</bold> first maxilla, dorsal view <bold>C</bold> second maxilla, dorsal view <bold>D</bold> first maxilliped, dorsal view <bold>E</bold> second maxilliped, lateral view <bold>F</bold> third maxilliped, lateral view.</p></caption><graphic xmlns:xlink="http://www.w3.org/1999/xlink" xlink:href="zookeys-1211-193_article-128059__-g002.jpg" position="float" orientation="portrait" xlink:type="simple" id="oo_1128307.jpg"><uri content-type="original_file" xlink:type="simple">https://binary.pensoft.net/fig/1128307</uri></graphic></fig><p>The first 3 pairs of pereiopods are elongated and have a small chela (Fig. <xref ref-type="fig" rid="F3">3A–C</xref>). Fourth and fifth pereiopods were completely absent, except for a pair of protuberances (genital thighs) in males. The sixth segment of the pleon is longer than the others (Fig. <xref ref-type="fig" rid="F1">1A</xref>). Slender pleopods, the hind ones, are a little stockier. First pair with one single branch, with sexual appendages in males (Fig. <xref ref-type="fig" rid="F3">3D</xref>) - the remainder has two appendages (Fig. <xref ref-type="fig" rid="F3">3E–H</xref>). Pleopods with a row of spines on the basal articles of the endopods and exopods. PL2 with 5 spines on the outer margin of the endopod basal joint and 5 spines on the inner margin of the exopod basal joint (Fig. <xref ref-type="fig" rid="F3">3E</xref>); PL3 with 12 spines on the outer margin of the endopod and with 5 ones on the outer margin of the exopod (Fig. <xref ref-type="fig" rid="F3">3F</xref>); PL4 with 7 spines on the external margin of the endopod (Fig. <xref ref-type="fig" rid="F3">3G</xref>) and PL5 with 8 spines on the external margin of the endopod (Fig. <xref ref-type="fig" rid="F3">3H</xref>). Telson shorter than the anterior segment, long triangularly truncated at the tip (Fig. <xref ref-type="fig" rid="F3">3I</xref>). Uropods significantly longer than the telson, external branch much longer than the internal one, with a thin tooth on the external edge closer to the tip (Fig. <xref ref-type="fig" rid="F3">3I</xref>). The uropod exopod is 4.5 times longer than it is wide; a small spine on the outer margin in the 1/3<sup>rd</sup> portion separates the ciliated portion from the non-ciliated portion (Fig. <xref ref-type="fig" rid="F3">3I</xref>). Telson apex is truncated; lateral margins are often curved inwards and form two short teeth between which the slightly convex posterior margin is found; there are 4 bristles between the terminal teeth, the two median ones are larger than the outer teeth, and two equal-sized bristles are external to the terminal teeth (Fig. <xref ref-type="fig" rid="F3">3J</xref>).</p><fig id="F3" position="float" orientation="portrait"><object-id xmlns:xlink="http://www.w3.org/1999/xlink" content-type="doi" xlink:type="simple">10.3897/zookeys.1211.128059.figure3</object-id><object-id xmlns:xlink="http://www.w3.org/1999/xlink" content-type="arpha" xlink:type="simple">76E56B0C-9A70-507B-84ED-6541C5AEDD80</object-id><label>Figure 3.</label><caption><p><italic><tp:taxon-name><tp:taxon-name-part taxon-name-part-type="genus" reg="Acetes">Acetes</tp:taxon-name-part><tp:taxon-name-part taxon-name-part-type="species" reg="maratayama">maratayama</tp:taxon-name-part></tp:taxon-name></italic> sp. nov., male paratype, Brazil, São Paulo, Cananéia (<named-content xmlns:xlink="http://www.w3.org/1999/xlink" content-type="dwc:institutional_code" xlink:title="Crustacean Collection of the Department of Biology" xlink:href="http://grbio.org/institution/crustacean-collection-department-biology" xlink:type="simple">CCDB</named-content> 7958) <bold>A</bold> first pereiopod, lateral view <bold>B</bold> second pereiopod, lateral view <bold>C</bold> third pereiopod, lateral view <bold>D</bold> first pleopod with petasma, lateral view <bold>E</bold> second pleopod, lateral view <bold>F</bold> third pleopod, lateral view <bold>G</bold> fourth pleopod, lateral view <bold>H</bold> fifth pleopod, lateral view <bold>I</bold> uropod and telson, dorsal view <bold>J</bold> apex of telson, dorsal view.</p></caption><graphic xmlns:xlink="http://www.w3.org/1999/xlink" xlink:href="zookeys-1211-193_article-128059__-g003.jpg" position="float" orientation="portrait" xlink:type="simple" id="oo_1128308.jpg"><uri content-type="original_file" xlink:type="simple">https://binary.pensoft.net/fig/1128308</uri></graphic></fig><p><bold>Males</bold>. <italic><tp:taxon-name><tp:taxon-name-part taxon-name-part-type="genus" reg="Acetes">Acetes</tp:taxon-name-part><tp:taxon-name-part taxon-name-part-type="species" reg="maratayama">maratayama</tp:taxon-name-part></tp:taxon-name></italic> sp. nov. is very similar to the other two described Atlantic species (<italic><tp:taxon-name><tp:taxon-name-part taxon-name-part-type="genus" reg="Acetes">A.</tp:taxon-name-part><tp:taxon-name-part taxon-name-part-type="species" reg="americanus">a.</tp:taxon-name-part><tp:taxon-name-part taxon-name-part-type="subspecies" reg="americanus">americanus</tp:taxon-name-part></tp:taxon-name></italic> and <italic><tp:taxon-name><tp:taxon-name-part taxon-name-part-type="genus" reg="Acetes">A.</tp:taxon-name-part><tp:taxon-name-part taxon-name-part-type="species" reg="americanus">a.</tp:taxon-name-part><tp:taxon-name-part taxon-name-part-type="subspecies" reg="carolinae">carolinae</tp:taxon-name-part></tp:taxon-name></italic>), except for its different petasma and female genital sternite. Petasma pars externa in <italic><tp:taxon-name><tp:taxon-name-part taxon-name-part-type="genus" reg="Acetes">A.</tp:taxon-name-part><tp:taxon-name-part taxon-name-part-type="species" reg="maratayama">maratayama</tp:taxon-name-part></tp:taxon-name></italic> sp. nov. does not reach the base of the capitulum (Fig. <xref ref-type="fig" rid="F4">4B</xref>); the pars externa extends above the base of the capitulum in <italic><tp:taxon-name><tp:taxon-name-part taxon-name-part-type="genus" reg="Acetes">A.</tp:taxon-name-part><tp:taxon-name-part taxon-name-part-type="species" reg="americanus">a.</tp:taxon-name-part><tp:taxon-name-part taxon-name-part-type="subspecies" reg="carolinae">carolinae</tp:taxon-name-part></tp:taxon-name></italic> (Fig. <xref ref-type="fig" rid="F4">4C</xref>). On the other hand, it extends far beyond the capitulum base and reaches the middle portion of it in <italic><tp:taxon-name><tp:taxon-name-part taxon-name-part-type="genus" reg="Acetes">A.</tp:taxon-name-part><tp:taxon-name-part taxon-name-part-type="species" reg="americanus">americanus</tp:taxon-name-part></tp:taxon-name></italic> (Fig. <xref ref-type="fig" rid="F4">4A</xref>). Pars externa insertion in <italic><tp:taxon-name><tp:taxon-name-part taxon-name-part-type="genus" reg="Acetes">A.</tp:taxon-name-part><tp:taxon-name-part taxon-name-part-type="species" reg="maratayama">maratayama</tp:taxon-name-part></tp:taxon-name></italic> sp. nov. is located in the middle section of the pars media (Fig. <xref ref-type="fig" rid="F4">4B</xref>, black arrow), similar to <italic><tp:taxon-name><tp:taxon-name-part taxon-name-part-type="genus" reg="Acetes">A.</tp:taxon-name-part><tp:taxon-name-part taxon-name-part-type="species" reg="americanus">a.</tp:taxon-name-part><tp:taxon-name-part taxon-name-part-type="subspecies" reg="carolinae">carolinae</tp:taxon-name-part></tp:taxon-name></italic> (Fig. <xref ref-type="fig" rid="F4">4C</xref>, black arrow). However, pars externa insertion in <italic><tp:taxon-name><tp:taxon-name-part taxon-name-part-type="genus" reg="Acetes">A.</tp:taxon-name-part><tp:taxon-name-part taxon-name-part-type="species" reg="americanus">americanus</tp:taxon-name-part></tp:taxon-name></italic> is located close to the capitulum base (Fig. <xref ref-type="fig" rid="F4">4A</xref>, black arrow).</p><fig id="F4" position="float" orientation="portrait"><object-id xmlns:xlink="http://www.w3.org/1999/xlink" content-type="doi" xlink:type="simple">10.3897/zookeys.1211.128059.figure4</object-id><object-id xmlns:xlink="http://www.w3.org/1999/xlink" content-type="arpha" xlink:type="simple">4966C39D-11AB-5149-80B7-FD5BABF01DCB</object-id><label>Figure 4.</label><caption><p><italic><tp:taxon-name><tp:taxon-name-part taxon-name-part-type="genus" reg="Acetes">Acetes</tp:taxon-name-part><tp:taxon-name-part taxon-name-part-type="species" reg="americanus">americanus</tp:taxon-name-part></tp:taxon-name></italic><bold>A, D</bold>, male and female, Brazil, Rio de Janeiro, Macaé (<named-content xmlns:xlink="http://www.w3.org/1999/xlink" content-type="dwc:institutional_code" xlink:title="Crustacean Collection of the Department of Biology" xlink:href="http://grbio.org/institution/crustacean-collection-department-biology" xlink:type="simple">CCDB</named-content> 7626); <italic><tp:taxon-name><tp:taxon-name-part taxon-name-part-type="genus" reg="Acetes">A.</tp:taxon-name-part><tp:taxon-name-part taxon-name-part-type="species" reg="maratayama">maratayama</tp:taxon-name-part></tp:taxon-name></italic> sp. nov. <bold>B, E</bold>, male and female holotype, Brazil, São Paulo, Cananéia (<named-content xmlns:xlink="http://www.w3.org/1999/xlink" content-type="dwc:institutional_code" xlink:title="Crustacean Collection of the Department of Biology" xlink:href="http://grbio.org/institution/crustacean-collection-department-biology" xlink:type="simple">CCDB</named-content> 7957); <italic><tp:taxon-name><tp:taxon-name-part taxon-name-part-type="genus" reg="Acetes">A.</tp:taxon-name-part><tp:taxon-name-part taxon-name-part-type="species" reg="carolinae">carolinae</tp:taxon-name-part></tp:taxon-name></italic><bold>C, F</bold>, male and female, United States, Gulf of Mexico, Louisiana (<named-content xmlns:xlink="http://www.w3.org/1999/xlink" content-type="dwc:institutional_code" xlink:title="University of Louisiana Zoological Collection, Lafayette, USA" xlink:href="http://grbio.org/institution/university-louisiana-layafette-zoological-collection" xlink:type="simple">ULLZ</named-content> 3274) <bold>A</bold> petasma lateral view, and <bold>D</bold> genital sternite ventral view <bold>B</bold> petasma lateral view, and <bold>E</bold> genital sternite, ventral view <bold>C</bold> petasma lateral view, and <bold>F</bold> genital sternite, ventral view. Cap, capitulum; PE, pars externa; PM, pars media. In males, black arrows indicate the insertion of the pars externa into the pars media of the petasma. In females, black arrows indicate the inner margin of the thigh of the third pair of pereiopods, and red arrows indicate the curvature of the genital sternite.</p></caption><graphic xmlns:xlink="http://www.w3.org/1999/xlink" xlink:href="zookeys-1211-193_article-128059__-g004.jpg" position="float" orientation="portrait" xlink:type="simple" id="oo_1128309.jpg"><uri content-type="original_file" xlink:type="simple">https://binary.pensoft.net/fig/1128309</uri></graphic></fig><p><bold>Female.</bold> The concave anterior margin of the genital sternite forms a very deep arch (Fig. <xref ref-type="fig" rid="F4">4E</xref>, red arrow) in comparison to <italic><tp:taxon-name><tp:taxon-name-part taxon-name-part-type="genus" reg="Acetes">A.</tp:taxon-name-part><tp:taxon-name-part taxon-name-part-type="species" reg="americanus">americanus</tp:taxon-name-part></tp:taxon-name></italic> (Fig. <xref ref-type="fig" rid="F4">4D</xref>, red arrow), which has a shallow-arched concavity. The free sublateral projections by the margin’s sides are enclosed and taper to a defined point, besides being slightly curved. <italic><tp:taxon-name><tp:taxon-name-part taxon-name-part-type="genus" reg="Acetes">Acetes</tp:taxon-name-part><tp:taxon-name-part taxon-name-part-type="species" reg="americanus">a.</tp:taxon-name-part><tp:taxon-name-part taxon-name-part-type="subspecies" reg="carolinae">carolinae</tp:taxon-name-part></tp:taxon-name></italic> shape is similar to that of <italic><tp:taxon-name><tp:taxon-name-part taxon-name-part-type="genus" reg="Acetes">A.</tp:taxon-name-part><tp:taxon-name-part taxon-name-part-type="species" reg="maratayama">maratayama</tp:taxon-name-part></tp:taxon-name></italic> sp. nov.; however, the concavity of the genital sternite is not as deep, and the arch region is straight (Fig. <xref ref-type="fig" rid="F4">4F</xref>, red arrow). The thigh of the third pair of pereopods of <italic><tp:taxon-name><tp:taxon-name-part taxon-name-part-type="genus" reg="Acetes">A.</tp:taxon-name-part><tp:taxon-name-part taxon-name-part-type="species" reg="maratayama">maratayama</tp:taxon-name-part></tp:taxon-name></italic> sp. nov. accounts for most of the inner margin convex and presents a small indentation (Fig. <xref ref-type="fig" rid="F4">4E</xref>, black arrow). No tooth was found in its distal end. However, a large, oblong, acute process projects downwards the lower side of each thigh, close to the inner margin, and far forward and somewhat outward. <italic><tp:taxon-name><tp:taxon-name-part taxon-name-part-type="genus" reg="Acetes">Acetes</tp:taxon-name-part><tp:taxon-name-part taxon-name-part-type="species" reg="americanus">a.</tp:taxon-name-part><tp:taxon-name-part taxon-name-part-type="subspecies" reg="americanus">americanus</tp:taxon-name-part></tp:taxon-name></italic> did not have an indentation (Fig. <xref ref-type="fig" rid="F4">4D</xref>, black arrow) and <italic><tp:taxon-name><tp:taxon-name-part taxon-name-part-type="genus" reg="Acetes">A.</tp:taxon-name-part><tp:taxon-name-part taxon-name-part-type="species" reg="americanus">a.</tp:taxon-name-part><tp:taxon-name-part taxon-name-part-type="subspecies" reg="carolinae">carolinae</tp:taxon-name-part></tp:taxon-name></italic> had a small projection (Fig. <xref ref-type="fig" rid="F4">4F</xref>, black arrow).</p></tp:treatment-sec><tp:treatment-sec sec-type="habitat" id="SECID0EBBAG"><title>Habitat.</title><p>The species was collected by trawling in shallow waters in depths between 5 and 30 m. The bottom sediment type at the locality comprises medium and fine sand and has a salinity close to 26–28 ppt. It is considered the mesohaline area of the estuary (see <xref ref-type="bibr" rid="B9">Garcia et al. 2018</xref> for environmental characterization of the Cananéia region’s bottom area).</p></tp:treatment-sec><tp:treatment-sec sec-type="Coloration in life" id="SECID0ELBAG"><title>Coloration in life.</title><p>Translucent like other species.</p></tp:treatment-sec><tp:treatment-sec sec-type="type locality" id="SECID0EQBAG"><title>Type locality.</title><p>Brazil, São Paulo, Cananéia (<named-content xmlns:xlink="http://www.w3.org/1999/xlink" content-type="dwc:verbatimCoordinates" xlink:type="simple"><named-content content-type="geo-json" specific-use="{&#34;type&#34;:&#34;Point&#34;,&#34;coordinates&#34;:[-47.896944,-24.998611]}" id="NCID0EZBAG" xlink:type="simple">24°59'55"S, 47°53'49"W</named-content></named-content>).</p></tp:treatment-sec><tp:treatment-sec sec-type="distribution" id="SECID0E5BAG"><title>Distribution.</title><p>Brazil, São Paulo, Cananéia (<named-content xmlns:xlink="http://www.w3.org/1999/xlink" content-type="dwc:verbatimCoordinates" xlink:type="simple"><named-content content-type="geo-json" specific-use="{&#34;type&#34;:&#34;Point&#34;,&#34;coordinates&#34;:[-47.896944,-24.998611]}" id="NCID0EHCAG" xlink:type="simple">24°59'55"S, 47°53'49"W</named-content></named-content>) and Rio de Janeiro, Macaé (<named-content xmlns:xlink="http://www.w3.org/1999/xlink" content-type="dwc:verbatimCoordinates" xlink:type="simple"><named-content content-type="geo-json" specific-use="{&#34;type&#34;:&#34;Point&#34;,&#34;coordinates&#34;:[-41.652617,-22.370458]}" id="NCID0EPCAG" xlink:type="simple">22°22'13.65"S, 41°39'9.42"W</named-content></named-content>).</p></tp:treatment-sec><tp:treatment-sec sec-type="etymology" id="SECID0EUCAG"><title>Etymology.</title><p>The new species is named after the type locality, Cananéia, southern São Paulo state, Brazil. Maratayama is the old name of Cananéia recorded in the navigation log of the expedition from Portugal that arrived in the region in 1531. From the Tupi-Guarani language, Maratayama means a place where the land meets the sea or land of the sea (Mara = sea and Tayama = land).</p></tp:treatment-sec><tp:treatment-sec sec-type="Genetic sequences" id="SECID0EZCAG"><title>Genetic sequences.</title><p>The previous genetic characterization and generated sequences obtained by <xref ref-type="bibr" rid="B20">Simões et al. [2023</xref> – as “<italic><tp:taxon-name><tp:taxon-name-part taxon-name-part-type="genus" reg="Acetes">Acetes</tp:taxon-name-part><tp:taxon-name-part taxon-name-part-type="species" reg="americanus">americanus</tp:taxon-name-part></tp:taxon-name></italic> (Brazil 2)” - <ext-link xmlns:xlink="http://www.w3.org/1999/xlink" xlink:href="https://peerj.com/articles/14751/#supplemental-information" ext-link-type="uri" xlink:type="simple">https://peerj.com/articles/14751/#supplemental-information</ext-link>] are updated and should be referred to as <italic><tp:taxon-name><tp:taxon-name-part taxon-name-part-type="genus" reg="Acetes">Acetes</tp:taxon-name-part><tp:taxon-name-part taxon-name-part-type="species" reg="maratayama">maratayama</tp:taxon-name-part></tp:taxon-name></italic> sp. nov. The data, i.e., gene marker, geographic region, voucher catalogue collection and sequence accession number (GenBank), are: 16S Ribosomal RNA (16S) — Macaé/RJ: <abbrev xmlns:xlink="http://www.w3.org/1999/xlink" content-type="institution" xlink:title="Crustacean Collection of the Laboratory of Biology of Marine and Freshwater Shrimp, São Paulo State University" id="ABBRID0E5DAG" xlink:type="simple">CCLC</abbrev> 0261 (<ext-link xmlns:xlink="http://www.w3.org/1999/xlink" ext-link-type="gen" xlink:href="OP035684" xlink:type="simple">OP035684</ext-link> to <ext-link xmlns:xlink="http://www.w3.org/1999/xlink" ext-link-type="gen" xlink:href="OP035686" xlink:type="simple">OP035686</ext-link>), <abbrev xmlns:xlink="http://www.w3.org/1999/xlink" content-type="institution" xlink:title="Crustacean Collection of the Laboratory of Biology of Marine and Freshwater Shrimp, São Paulo State University" id="ABBRID0ENEAG" xlink:type="simple">CCLC</abbrev> 0267 (<ext-link xmlns:xlink="http://www.w3.org/1999/xlink" ext-link-type="gen" xlink:href="OP035697" xlink:type="simple">OP035697</ext-link>); Cananéia/SP: <abbrev xmlns:xlink="http://www.w3.org/1999/xlink" content-type="institution" xlink:title="Crustacean Collection of the Laboratory of Biology of Marine and Freshwater Shrimp, São Paulo State University" id="ABBRID0EXEAG" xlink:type="simple">CCLC</abbrev> 0262 (<ext-link xmlns:xlink="http://www.w3.org/1999/xlink" ext-link-type="gen" xlink:href="OP035687" xlink:type="simple">OP035687</ext-link>), <named-content xmlns:xlink="http://www.w3.org/1999/xlink" content-type="dwc:institutional_code" xlink:title="Crustacean Collection of the Department of Biology" xlink:href="http://grbio.org/institution/crustacean-collection-department-biology" xlink:type="simple">CCDB</named-content> 3251 (<ext-link xmlns:xlink="http://www.w3.org/1999/xlink" ext-link-type="gen" xlink:href="OP035688" xlink:type="simple">OP035688</ext-link>, <ext-link xmlns:xlink="http://www.w3.org/1999/xlink" ext-link-type="gen" xlink:href="OP035698" xlink:type="simple">OP035698</ext-link> to <ext-link xmlns:xlink="http://www.w3.org/1999/xlink" ext-link-type="gen" xlink:href="OP035700" xlink:type="simple">OP035700</ext-link>); cytochrome <italic>c</italic> oxidase subunit I (COI) — Macaé/RJ: <abbrev xmlns:xlink="http://www.w3.org/1999/xlink" content-type="institution" xlink:title="Crustacean Collection of the Laboratory of Biology of Marine and Freshwater Shrimp, São Paulo State University" id="ABBRID0EXFAG" xlink:type="simple">CCLC</abbrev> 0255 (<ext-link xmlns:xlink="http://www.w3.org/1999/xlink" ext-link-type="gen" xlink:href="OP060472" xlink:type="simple">OP060472</ext-link>), <abbrev xmlns:xlink="http://www.w3.org/1999/xlink" content-type="institution" xlink:title="Crustacean Collection of the Laboratory of Biology of Marine and Freshwater Shrimp, São Paulo State University" id="ABBRID0EBGAG" xlink:type="simple">CCLC</abbrev> 0261 (<ext-link xmlns:xlink="http://www.w3.org/1999/xlink" ext-link-type="gen" xlink:href="OP060504" xlink:type="simple">OP060504</ext-link> to <ext-link xmlns:xlink="http://www.w3.org/1999/xlink" ext-link-type="gen" xlink:href="OP060507" xlink:type="simple">OP060507</ext-link>), <abbrev xmlns:xlink="http://www.w3.org/1999/xlink" content-type="institution" xlink:title="Crustacean Collection of the Laboratory of Biology of Marine and Freshwater Shrimp, São Paulo State University" id="ABBRID0EQGAG" xlink:type="simple">CCLC</abbrev> 0267 (<ext-link xmlns:xlink="http://www.w3.org/1999/xlink" ext-link-type="gen" xlink:href="OP060521" xlink:type="simple">OP060521</ext-link> to <ext-link xmlns:xlink="http://www.w3.org/1999/xlink" ext-link-type="gen" xlink:href="OP060523" xlink:type="simple">OP060523</ext-link>); Cananéia/SP: <abbrev xmlns:xlink="http://www.w3.org/1999/xlink" content-type="institution" xlink:title="Crustacean Collection of the Laboratory of Biology of Marine and Freshwater Shrimp, São Paulo State University" id="ABBRID0E6GAG" xlink:type="simple">CCLC</abbrev> 0262 (<ext-link xmlns:xlink="http://www.w3.org/1999/xlink" ext-link-type="gen" xlink:href="OP060508" xlink:type="simple">OP060508</ext-link>), <named-content xmlns:xlink="http://www.w3.org/1999/xlink" content-type="dwc:institutional_code" xlink:title="Crustacean Collection of the Department of Biology" xlink:href="http://grbio.org/institution/crustacean-collection-department-biology" xlink:type="simple">CCDB</named-content> 3251 (<ext-link xmlns:xlink="http://www.w3.org/1999/xlink" ext-link-type="gen" xlink:href="OP060509" xlink:type="simple">OP060509</ext-link>, <ext-link xmlns:xlink="http://www.w3.org/1999/xlink" ext-link-type="gen" xlink:href="OP060524" xlink:type="simple">OP060524</ext-link> to <ext-link xmlns:xlink="http://www.w3.org/1999/xlink" ext-link-type="gen" xlink:href="OP060528" xlink:type="simple">OP060528</ext-link>). Some of these sequences were herein used to prepare the phylogenetic tree (Suppl. material <xref ref-type="supplementary-material" rid="S1">1</xref>).</p></tp:treatment-sec><tp:treatment-sec sec-type="Genetic distance" id="SECID0EBIAG"><title>Genetic distance.</title><p>16SrRNA gene: Intraspecific distances ranged from 0% (<italic><tp:taxon-name><tp:taxon-name-part taxon-name-part-type="genus" reg="Acetes">A.</tp:taxon-name-part><tp:taxon-name-part taxon-name-part-type="species" reg="americanus">americanus</tp:taxon-name-part></tp:taxon-name></italic>, <italic><tp:taxon-name><tp:taxon-name-part taxon-name-part-type="genus" reg="Acetes">A.</tp:taxon-name-part><tp:taxon-name-part taxon-name-part-type="species" reg="maratayama">maratayama</tp:taxon-name-part></tp:taxon-name></italic> sp. nov. and <italic><tp:taxon-name><tp:taxon-name-part taxon-name-part-type="genus" reg="Acetes">A.</tp:taxon-name-part><tp:taxon-name-part taxon-name-part-type="species" reg="carolinae">carolinae</tp:taxon-name-part></tp:taxon-name></italic>) to 0.21% (<italic><tp:taxon-name><tp:taxon-name-part taxon-name-part-type="genus" reg="Acetes">A.</tp:taxon-name-part><tp:taxon-name-part taxon-name-part-type="species" reg="paraguayensis">paraguayensis</tp:taxon-name-part></tp:taxon-name></italic>) (Table <xref ref-type="table" rid="T1">1</xref>). Interspecific distances between congeneric species ranged from 1.49 to 8.53% (Table <xref ref-type="table" rid="T1">1</xref>). Regarding <italic><tp:taxon-name><tp:taxon-name-part taxon-name-part-type="genus" reg="Acetes">A.</tp:taxon-name-part><tp:taxon-name-part taxon-name-part-type="species" reg="maratayama">maratayama</tp:taxon-name-part></tp:taxon-name></italic> sp. nov., the smallest genetic distance observed was 0.85% with <italic><tp:taxon-name><tp:taxon-name-part taxon-name-part-type="genus" reg="Acetes">A.</tp:taxon-name-part><tp:taxon-name-part taxon-name-part-type="species" reg="carolinae">carolinae</tp:taxon-name-part></tp:taxon-name></italic>, 1.49% with <italic><tp:taxon-name><tp:taxon-name-part taxon-name-part-type="genus" reg="Acetes">A.</tp:taxon-name-part><tp:taxon-name-part taxon-name-part-type="species" reg="americanus">americanus</tp:taxon-name-part></tp:taxon-name></italic> and the highest was 8.53% with <italic><tp:taxon-name><tp:taxon-name-part taxon-name-part-type="genus" reg="Acetes">A.</tp:taxon-name-part><tp:taxon-name-part taxon-name-part-type="species" reg="paraguayensis">paraguayensis</tp:taxon-name-part></tp:taxon-name></italic> (Table <xref ref-type="table" rid="T1">1</xref>).</p><table-wrap id="T1" position="float" orientation="portrait"><label>Table 1.</label><caption><p>Genetic distance values for the 16S rRNA gene between <italic><tp:taxon-name><tp:taxon-name-part taxon-name-part-type="genus" reg="Acetes">Acetes</tp:taxon-name-part></tp:taxon-name></italic> species distributed in the southwest Atlantic. The comparison is made between the same individuals used to build the phylogenetic trees, and the results show the minimum and maximum genetic differences recorded intra and interspecific.</p></caption><table id="TID0EDVAG" rules="all"><tbody><tr><th rowspan="1" colspan="1"/><th rowspan="1" colspan="1">Species</th><th rowspan="1" colspan="1">1</th><th rowspan="1" colspan="1">2</th><th rowspan="1" colspan="1">3</th><th rowspan="1" colspan="1">4</th></tr><tr><td rowspan="1" colspan="1">1</td><td rowspan="1" colspan="1">
                      <italic>
                        <tp:taxon-name><tp:taxon-name-part taxon-name-part-type="genus" reg="Acetes">A.</tp:taxon-name-part><tp:taxon-name-part taxon-name-part-type="species" reg="americanus">americanus</tp:taxon-name-part></tp:taxon-name>
                      </italic>
                    </td><td rowspan="1" colspan="1">0%</td><td rowspan="1" colspan="1"/><td rowspan="1" colspan="1"/><td rowspan="1" colspan="1"/></tr><tr><td rowspan="1" colspan="1">2</td><td rowspan="1" colspan="1">
                      <italic>
                        <tp:taxon-name><tp:taxon-name-part taxon-name-part-type="genus" reg="Acetes">A.</tp:taxon-name-part><tp:taxon-name-part taxon-name-part-type="species" reg="carolinae">carolinae</tp:taxon-name-part></tp:taxon-name>
                      </italic>
                    </td><td rowspan="1" colspan="1">1.92%</td><td rowspan="1" colspan="1">0%</td><td rowspan="1" colspan="1"/><td rowspan="1" colspan="1"/></tr><tr><td rowspan="1" colspan="1">3</td><td rowspan="1" colspan="1">
                      <italic>
                        <tp:taxon-name><tp:taxon-name-part taxon-name-part-type="genus" reg="Acetes">A.</tp:taxon-name-part><tp:taxon-name-part taxon-name-part-type="species" reg="maratayama">maratayama</tp:taxon-name-part></tp:taxon-name>
                      </italic>
                    </td><td rowspan="1" colspan="1">1.49%</td><td rowspan="1" colspan="1">0.85%</td><td rowspan="1" colspan="1">0%</td><td rowspan="1" colspan="1"/></tr><tr><td rowspan="1" colspan="1">4</td><td rowspan="1" colspan="1">
                      <italic>
                        <tp:taxon-name><tp:taxon-name-part taxon-name-part-type="genus" reg="Acetes">A.</tp:taxon-name-part><tp:taxon-name-part taxon-name-part-type="species" reg="paraguayensis">paraguayensis</tp:taxon-name-part></tp:taxon-name>
                      </italic>
                    </td><td rowspan="1" colspan="1">8.32–8.53%</td><td rowspan="1" colspan="1">7.89–8.10%</td><td rowspan="1" colspan="1">8.32%–8.53%</td><td rowspan="1" colspan="1">0.21%</td></tr></tbody></table></table-wrap><p>COI gene: Intraspecific distances ranged from 0 to 0.19% (<italic><tp:taxon-name><tp:taxon-name-part taxon-name-part-type="genus" reg="Acetes">A.</tp:taxon-name-part><tp:taxon-name-part taxon-name-part-type="species" reg="americanus">americanus</tp:taxon-name-part></tp:taxon-name></italic> and <italic><tp:taxon-name><tp:taxon-name-part taxon-name-part-type="genus" reg="Acetes">A.</tp:taxon-name-part><tp:taxon-name-part taxon-name-part-type="species" reg="carolinae">carolinae</tp:taxon-name-part></tp:taxon-name></italic>), from 0 to 0.38 (<italic><tp:taxon-name><tp:taxon-name-part taxon-name-part-type="genus" reg="Acetes">A.</tp:taxon-name-part><tp:taxon-name-part taxon-name-part-type="species" reg="maratayama">maratayama</tp:taxon-name-part></tp:taxon-name></italic> sp. nov.), and from 0.57% (<italic><tp:taxon-name><tp:taxon-name-part taxon-name-part-type="genus" reg="Acetes">A.</tp:taxon-name-part><tp:taxon-name-part taxon-name-part-type="species" reg="paraguayensis">paraguayensis</tp:taxon-name-part></tp:taxon-name></italic>) (Table <xref ref-type="table" rid="T2">2</xref>). Interspecific distances between congeneric species ranged from 4.78 to 19.89% (Table <xref ref-type="table" rid="T2">2</xref>). Regarding <italic><tp:taxon-name><tp:taxon-name-part taxon-name-part-type="genus" reg="Acetes">A.</tp:taxon-name-part><tp:taxon-name-part taxon-name-part-type="species" reg="maratayama">maratayama</tp:taxon-name-part></tp:taxon-name></italic> sp. nov., the smallest genetic distance observed was with <italic><tp:taxon-name><tp:taxon-name-part taxon-name-part-type="genus" reg="Acetes">A.</tp:taxon-name-part><tp:taxon-name-part taxon-name-part-type="species" reg="americanus">americanus</tp:taxon-name-part></tp:taxon-name></italic> (6.12–6.50%), followed by <italic><tp:taxon-name><tp:taxon-name-part taxon-name-part-type="genus" reg="Acetes">A.</tp:taxon-name-part><tp:taxon-name-part taxon-name-part-type="species" reg="carolinae">carolinae</tp:taxon-name-part></tp:taxon-name></italic> (7.65–8.63%), and the largest was with <italic><tp:taxon-name><tp:taxon-name-part taxon-name-part-type="genus" reg="Acetes">A.</tp:taxon-name-part><tp:taxon-name-part taxon-name-part-type="species" reg="paraguayensis">paraguayensis</tp:taxon-name-part></tp:taxon-name></italic> (19.50–19.89%) (Table <xref ref-type="table" rid="T2">2</xref>).</p><table-wrap id="T2" position="float" orientation="portrait"><label>Table 2.</label><caption><p>Genetic distance values for the COI gene between <italic><tp:taxon-name><tp:taxon-name-part taxon-name-part-type="genus" reg="Acetes">Acetes</tp:taxon-name-part></tp:taxon-name></italic> species distributed in the southwest Atlantic. The comparison is made between the same individuals used to build the phylogenetic trees, and the results show the minimum and maximum genetic differences recorded intra and interspecific.</p></caption><table id="TID0EX1AG" rules="all"><tbody><tr><th rowspan="1" colspan="1"/><th rowspan="1" colspan="1">Species</th><th rowspan="1" colspan="1">1</th><th rowspan="1" colspan="1">2</th><th rowspan="1" colspan="1">3</th><th rowspan="1" colspan="1">4</th></tr><tr><td rowspan="1" colspan="1">1</td><td rowspan="1" colspan="1">
                      <italic>
                        <tp:taxon-name><tp:taxon-name-part taxon-name-part-type="genus" reg="Acetes">A.</tp:taxon-name-part><tp:taxon-name-part taxon-name-part-type="species" reg="americanus">americanus</tp:taxon-name-part></tp:taxon-name>
                      </italic>
                    </td><td rowspan="1" colspan="1">0–0.19%</td><td rowspan="1" colspan="1"/><td rowspan="1" colspan="1"/><td rowspan="1" colspan="1"/></tr><tr><td rowspan="1" colspan="1">2</td><td rowspan="1" colspan="1">
                      <italic>
                        <tp:taxon-name><tp:taxon-name-part taxon-name-part-type="genus" reg="Acetes">A.</tp:taxon-name-part><tp:taxon-name-part taxon-name-part-type="species" reg="carolinae">carolinae</tp:taxon-name-part></tp:taxon-name>
                      </italic>
                    </td><td rowspan="1" colspan="1">4.78–5.16%</td><td rowspan="1" colspan="1">0–0.19%</td><td rowspan="1" colspan="1"/><td rowspan="1" colspan="1"/></tr><tr><td rowspan="1" colspan="1">3</td><td rowspan="1" colspan="1">
                      <italic>
                        <tp:taxon-name><tp:taxon-name-part taxon-name-part-type="genus" reg="Acetes">A.</tp:taxon-name-part><tp:taxon-name-part taxon-name-part-type="species" reg="maratayama">maratayama</tp:taxon-name-part></tp:taxon-name>
                      </italic>
                    </td><td rowspan="1" colspan="1">6.12–6.50%</td><td rowspan="1" colspan="1">7.65–8.63%</td><td rowspan="1" colspan="1">0–0.38%</td><td rowspan="1" colspan="1"/></tr><tr><td rowspan="1" colspan="1">4</td><td rowspan="1" colspan="1">
                      <italic>
                        <tp:taxon-name><tp:taxon-name-part taxon-name-part-type="genus" reg="Acetes">A.</tp:taxon-name-part><tp:taxon-name-part taxon-name-part-type="species" reg="paraguayensis">paraguayensis</tp:taxon-name-part></tp:taxon-name>
                      </italic>
                    </td><td rowspan="1" colspan="1">19.31–19.89%</td><td rowspan="1" colspan="1">19.31–19.89%</td><td rowspan="1" colspan="1">19.50–19.89%</td><td rowspan="1" colspan="1">0.57%</td></tr></tbody></table></table-wrap></tp:treatment-sec><tp:treatment-sec sec-type="Phylogenetic analyses" id="SECID0EXYAG"><title>Phylogenetic analyses.</title><p>The phylogenetic tree based on concatenated data (16S rRNA and COI) generated a similar topology found by <xref ref-type="bibr" rid="B20">Simões et al. (2023)</xref>, with high support values. Two distinct clades were observed, one formed by <italic><tp:taxon-name><tp:taxon-name-part taxon-name-part-type="genus" reg="Acetes">A.</tp:taxon-name-part><tp:taxon-name-part taxon-name-part-type="species" reg="americanus">americanus</tp:taxon-name-part></tp:taxon-name></italic> and <italic><tp:taxon-name><tp:taxon-name-part taxon-name-part-type="genus" reg="Acetes">A.</tp:taxon-name-part><tp:taxon-name-part taxon-name-part-type="species" reg="carolinae">carolinae</tp:taxon-name-part></tp:taxon-name></italic> and the sister clade formed by <italic><tp:taxon-name><tp:taxon-name-part taxon-name-part-type="genus" reg="Acetes">A.</tp:taxon-name-part><tp:taxon-name-part taxon-name-part-type="species" reg="maratayama">maratayama</tp:taxon-name-part></tp:taxon-name></italic> sp. nov. (Fig. <xref ref-type="fig" rid="F5">5</xref>)</p><fig id="F5" position="float" orientation="portrait"><object-id xmlns:xlink="http://www.w3.org/1999/xlink" content-type="doi" xlink:type="simple">10.3897/zookeys.1211.128059.figure5</object-id><object-id xmlns:xlink="http://www.w3.org/1999/xlink" content-type="arpha" xlink:type="simple">0BDD76BB-43A6-580A-B94F-5EBD432AFF38</object-id><label>Figure 5.</label><caption><p>Pylogenetic reconstruction of <italic><tp:taxon-name><tp:taxon-name-part taxon-name-part-type="genus" reg="Acetes">Acetes</tp:taxon-name-part></tp:taxon-name></italic> based on concatenated markers 16S rRNA and COI. Phylogenetic tree of Bayesian inference for the <italic><tp:taxon-name><tp:taxon-name-part taxon-name-part-type="genus" reg="Acetes">Acetes</tp:taxon-name-part></tp:taxon-name></italic> species data with Bayesian posterior probabilities indicated (only posterior probabilities &gt; 50% are shown).</p></caption><graphic xmlns:xlink="http://www.w3.org/1999/xlink" xlink:href="zookeys-1211-193_article-128059__-g005.jpg" position="float" orientation="portrait" xlink:type="simple" id="oo_1128310.jpg"><uri content-type="original_file" xlink:type="simple">https://binary.pensoft.net/fig/1128310</uri></graphic></fig></tp:treatment-sec><tp:treatment-sec sec-type="remarks" id="SECID0EB2AG"><title>Remarks.</title><p><italic><tp:taxon-name><tp:taxon-name-part taxon-name-part-type="genus" reg="Acetes">Acetes</tp:taxon-name-part><tp:taxon-name-part taxon-name-part-type="species" reg="maratayama">maratayama</tp:taxon-name-part></tp:taxon-name></italic> sp. nov. is closely related to <italic><tp:taxon-name><tp:taxon-name-part taxon-name-part-type="genus" reg="Acetes">A.</tp:taxon-name-part><tp:taxon-name-part taxon-name-part-type="species" reg="americanus">americanus</tp:taxon-name-part></tp:taxon-name></italic> and <italic><tp:taxon-name><tp:taxon-name-part taxon-name-part-type="genus" reg="Acetes">A.</tp:taxon-name-part><tp:taxon-name-part taxon-name-part-type="species" reg="americanus">a.</tp:taxon-name-part><tp:taxon-name-part taxon-name-part-type="subspecies" reg="carolinae">carolinae</tp:taxon-name-part></tp:taxon-name></italic>, and it presents small morphological differences, mainly in reproductive structures. Furthermore, <italic><tp:taxon-name><tp:taxon-name-part taxon-name-part-type="genus" reg="Acetes">A.</tp:taxon-name-part><tp:taxon-name-part taxon-name-part-type="species" reg="maratayama">maratayama</tp:taxon-name-part></tp:taxon-name></italic> sp. nov. has 10 articles in the antennular flagellum, whereas <italic><tp:taxon-name><tp:taxon-name-part taxon-name-part-type="genus" reg="Acetes">A.</tp:taxon-name-part><tp:taxon-name-part taxon-name-part-type="species" reg="americanus">a.</tp:taxon-name-part><tp:taxon-name-part taxon-name-part-type="subspecies" reg="carolinae">carolinae</tp:taxon-name-part></tp:taxon-name></italic> has 9 articles, <italic><tp:taxon-name><tp:taxon-name-part taxon-name-part-type="genus" reg="Acetes">A.</tp:taxon-name-part><tp:taxon-name-part taxon-name-part-type="species" reg="binghami">binghami</tp:taxon-name-part></tp:taxon-name></italic> Burkenroad, 1934a has 7 articles and <italic><tp:taxon-name><tp:taxon-name-part taxon-name-part-type="genus" reg="Acetes">A.</tp:taxon-name-part><tp:taxon-name-part taxon-name-part-type="species" reg="intermedius">intermedius</tp:taxon-name-part></tp:taxon-name></italic> Omori, 1975 has 13–14 articles. <italic><tp:taxon-name><tp:taxon-name-part taxon-name-part-type="genus" reg="Acetes">Acetes</tp:taxon-name-part><tp:taxon-name-part taxon-name-part-type="species" reg="maratayama">maratayama</tp:taxon-name-part></tp:taxon-name></italic> sp. nov. is easily distinguishable from <italic><tp:taxon-name><tp:taxon-name-part taxon-name-part-type="genus" reg="Acetes">A.</tp:taxon-name-part><tp:taxon-name-part taxon-name-part-type="species" reg="binghami">binghami</tp:taxon-name-part></tp:taxon-name></italic>, since the rostrum in this species does not have denticles behind the terminal tip, whereas the rostrum in <italic><tp:taxon-name><tp:taxon-name-part taxon-name-part-type="genus" reg="Acetes">A.</tp:taxon-name-part><tp:taxon-name-part taxon-name-part-type="species" reg="paraguayensis">paraguayensis</tp:taxon-name-part></tp:taxon-name></italic> has a strong tooth. There is a rudimentary denticle or hair minus one angular bend between this tooth and the end of the rostrum. The first article of the palp is 3 times longer than the second article. It is 5 times longer in <italic><tp:taxon-name><tp:taxon-name-part taxon-name-part-type="genus" reg="Acetes">A.</tp:taxon-name-part><tp:taxon-name-part taxon-name-part-type="species" reg="binghami">binghami.</tp:taxon-name-part></tp:taxon-name></italic> The first article of the palp in <italic><tp:taxon-name><tp:taxon-name-part taxon-name-part-type="genus" reg="Acetes">A.</tp:taxon-name-part><tp:taxon-name-part taxon-name-part-type="species" reg="intermedius">intermedius</tp:taxon-name-part></tp:taxon-name></italic> is 2 times longer than the second article.</p><p>Historically, <xref ref-type="bibr" rid="B3">Burkenroad (1934b)</xref> recognized four <italic><tp:taxon-name><tp:taxon-name-part taxon-name-part-type="genus" reg="Acetes">A.</tp:taxon-name-part><tp:taxon-name-part taxon-name-part-type="species" reg="americanus">americanus</tp:taxon-name-part></tp:taxon-name></italic> subspecies: <italic><tp:taxon-name><tp:taxon-name-part taxon-name-part-type="genus" reg="Acetes">A.</tp:taxon-name-part><tp:taxon-name-part taxon-name-part-type="species" reg="americanus">americanus</tp:taxon-name-part><tp:taxon-name-part taxon-name-part-type="subspecies" reg="carolinae">carolinae</tp:taxon-name-part></tp:taxon-name></italic> (type locality: Beaufort Inlet, North Carolina, USA), <italic><tp:taxon-name><tp:taxon-name-part taxon-name-part-type="genus" reg="Acetes">A.</tp:taxon-name-part><tp:taxon-name-part taxon-name-part-type="species" reg="americanus">a.</tp:taxon-name-part><tp:taxon-name-part taxon-name-part-type="subspecies" reg="louisianensis">louisianensis</tp:taxon-name-part></tp:taxon-name></italic> (type locality: Louisiana coast, from the Mississippi River West to Timbalier Island, Gulf of Mexico, USA), <italic><tp:taxon-name><tp:taxon-name-part taxon-name-part-type="genus" reg="Acetes">A.</tp:taxon-name-part><tp:taxon-name-part taxon-name-part-type="species" reg="americanus">a.</tp:taxon-name-part><tp:taxon-name-part taxon-name-part-type="subspecies" reg="limonensis">limonensis</tp:taxon-name-part></tp:taxon-name></italic> (type locality: Sweetwater River mouth, Limon Bay, Panama) and <italic><tp:taxon-name><tp:taxon-name-part taxon-name-part-type="genus" reg="Acetes">A.</tp:taxon-name-part><tp:taxon-name-part taxon-name-part-type="species" reg="americanus">a.</tp:taxon-name-part><tp:taxon-name-part taxon-name-part-type="subspecies" reg="americanus">americanus</tp:taxon-name-part></tp:taxon-name></italic> (type locality: mouth of Tocantins River). However, <italic><tp:taxon-name><tp:taxon-name-part taxon-name-part-type="genus" reg="Acetes">A.</tp:taxon-name-part><tp:taxon-name-part taxon-name-part-type="species" reg="americanus">a.</tp:taxon-name-part><tp:taxon-name-part taxon-name-part-type="subspecies" reg="louisianensis">louisianensis</tp:taxon-name-part></tp:taxon-name></italic> was synonymized with <italic><tp:taxon-name><tp:taxon-name-part taxon-name-part-type="genus" reg="Acetes">A.</tp:taxon-name-part><tp:taxon-name-part taxon-name-part-type="species" reg="americanus">a.</tp:taxon-name-part><tp:taxon-name-part taxon-name-part-type="subspecies" reg="carolinae">carolinae</tp:taxon-name-part></tp:taxon-name></italic> and <italic><tp:taxon-name><tp:taxon-name-part taxon-name-part-type="genus" reg="Acetes">A.</tp:taxon-name-part><tp:taxon-name-part taxon-name-part-type="species" reg="americanus">a.</tp:taxon-name-part><tp:taxon-name-part taxon-name-part-type="subspecies" reg="limonensis">limonensis</tp:taxon-name-part></tp:taxon-name></italic> was synonymized with <italic><tp:taxon-name><tp:taxon-name-part taxon-name-part-type="genus" reg="Acetes">A.</tp:taxon-name-part><tp:taxon-name-part taxon-name-part-type="species" reg="americanus">a.</tp:taxon-name-part><tp:taxon-name-part taxon-name-part-type="subspecies" reg="americanus">americanus</tp:taxon-name-part></tp:taxon-name></italic> (<xref ref-type="bibr" rid="B8">DecaNet 2024</xref>). <xref ref-type="bibr" rid="B12">Holthuis (1948)</xref> states that subspecies <italic><tp:taxon-name><tp:taxon-name-part taxon-name-part-type="genus" reg="Acetes">A.</tp:taxon-name-part><tp:taxon-name-part taxon-name-part-type="species" reg="americanus">a.</tp:taxon-name-part><tp:taxon-name-part taxon-name-part-type="subspecies" reg="louisianensis">louisianensis</tp:taxon-name-part></tp:taxon-name></italic> presents intermediate characteristics of other subspecies in this genus. They are not considered valid clinal variants. <xref ref-type="bibr" rid="B3">Burkenroad (1934b</xref> – <tp:taxon-name><tp:taxon-name-part taxon-name-part-type="family">Penaeidae</tp:taxon-name-part></tp:taxon-name> from Louisiana, p. 132) states that:</p><p>“<italic>Although I do not consider the differences here pointed out sufficiently certain or significant to require taxonomic recognition, if direct comparisons prove this to be desirable, I would suggest for Material from Louisiana with the subspecific name</italic><tp:taxon-name><tp:taxon-name-part taxon-name-part-type="genus" reg="Acetes">Acetes</tp:taxon-name-part><tp:taxon-name-part taxon-name-part-type="species" reg="carolinae">carolinae</tp:taxon-name-part><tp:taxon-name-part taxon-name-part-type="subspecies" reg="louisianensis">louisianensis</tp:taxon-name-part></tp:taxon-name>.”.</p><p>This author also added important notes to <xref ref-type="bibr" rid="B10">Hansen’s (1919)</xref> description of <italic><tp:taxon-name><tp:taxon-name-part taxon-name-part-type="genus" reg="Acetes">A.</tp:taxon-name-part><tp:taxon-name-part taxon-name-part-type="species" reg="carolinae">carolinae</tp:taxon-name-part></tp:taxon-name></italic> (pp. 130–132).</p><p>Thus, several records show the geographic disjunction between the Gulf of Mexico and Panama and the well-documented vicariance processes in this region, which point out speciation between these regions and Western United States Atlantic (<xref ref-type="bibr" rid="B4">Coates and Obando 1996</xref>; <xref ref-type="bibr" rid="B1">Allmon 2001</xref>; <xref ref-type="bibr" rid="B11">Harrison 2004</xref>; <xref ref-type="bibr" rid="B15">Mantelatto et al. 2023</xref>). We are still not fully convinced that <italic><tp:taxon-name><tp:taxon-name-part taxon-name-part-type="genus" reg="Acetes">A.</tp:taxon-name-part><tp:taxon-name-part taxon-name-part-type="species" reg="americanus">a.</tp:taxon-name-part><tp:taxon-name-part taxon-name-part-type="subspecies" reg="louisianensis">louisianensis</tp:taxon-name-part></tp:taxon-name></italic> is synonymous with <italic><tp:taxon-name><tp:taxon-name-part taxon-name-part-type="genus" reg="Acetes">A.</tp:taxon-name-part><tp:taxon-name-part taxon-name-part-type="species" reg="americanus">a.</tp:taxon-name-part><tp:taxon-name-part taxon-name-part-type="subspecies" reg="carolinae">carolinae</tp:taxon-name-part></tp:taxon-name>.</italic> Therefore, more robust morphological analyses associated with molecular analyses must be carried out to help better understand these entities.</p><p>Individuals from the Western Atlantic (North Carolina - NC) were not included in the molecular analyses carried out by <xref ref-type="bibr" rid="B20">Simões et al. (2023)</xref>, since they focused on species distributed within Brazil. It means that doubts about <italic><tp:taxon-name><tp:taxon-name-part taxon-name-part-type="genus" reg="Acetes">A.</tp:taxon-name-part><tp:taxon-name-part taxon-name-part-type="species" reg="americanus">a.</tp:taxon-name-part><tp:taxon-name-part taxon-name-part-type="subspecies" reg="carolinae">carolinae</tp:taxon-name-part></tp:taxon-name></italic> remain unresolved. Unfortunately, we did not have the opportunity to morphologically analyze the specimens (Fig. <xref ref-type="fig" rid="F6">6</xref>) identified as the cotype of <italic><tp:taxon-name><tp:taxon-name-part taxon-name-part-type="genus" reg="Acetes">A.</tp:taxon-name-part><tp:taxon-name-part taxon-name-part-type="species" reg="americanus">a.</tp:taxon-name-part><tp:taxon-name-part taxon-name-part-type="subspecies" reg="carolinae">carolinae</tp:taxon-name-part></tp:taxon-name></italic>, from <named-content xmlns:xlink="http://www.w3.org/1999/xlink" content-type="dwc:institutional_code" xlink:title="National Museum of Natural History, Smithsonian Institution, USA" xlink:href="http://grbio.org/institution/smithsonian-institution-national-museum-natural-history-0" xlink:type="simple">USNM</named-content> (74550). There is only one sequence (histone 3 gene) of <italic><tp:taxon-name><tp:taxon-name-part taxon-name-part-type="genus" reg="Acetes">A.</tp:taxon-name-part><tp:taxon-name-part taxon-name-part-type="species" reg="americanus">a.</tp:taxon-name-part><tp:taxon-name-part taxon-name-part-type="subspecies" reg="carolinae">carolinae</tp:taxon-name-part></tp:taxon-name></italic> from the North Carolina locality deposited in GenBank (<ext-link xmlns:xlink="http://www.w3.org/1999/xlink" ext-link-type="gen" xlink:href="KX216649" xlink:type="simple">KX216649</ext-link>) compared to our newly generated sequences of nuclear gene, histone 3 (H3), for individuals from Louisiana and Mississippi regions (<named-content xmlns:xlink="http://www.w3.org/1999/xlink" content-type="dwc:institutional_code" xlink:title="University of Louisiana Zoological Collection, Lafayette, USA" xlink:href="http://grbio.org/institution/university-louisiana-layafette-zoological-collection" xlink:type="simple">ULLZ</named-content> 14545 – Genbank <ext-link xmlns:xlink="http://www.w3.org/1999/xlink" ext-link-type="gen" xlink:href="PP816024" xlink:type="simple">PP816024</ext-link>, <ext-link xmlns:xlink="http://www.w3.org/1999/xlink" ext-link-type="gen" xlink:href="PP816025" xlink:type="simple">PP816025</ext-link>, <ext-link xmlns:xlink="http://www.w3.org/1999/xlink" ext-link-type="gen" xlink:href="PP816026" xlink:type="simple">PP816026</ext-link>). However, this gene’s DNA fragment (very conserved region) is not informative enough to identify congeneric species. <xref ref-type="bibr" rid="B20">Simões et al. (2023)</xref> recovered the lineage identified as “<italic><tp:taxon-name><tp:taxon-name-part taxon-name-part-type="genus" reg="Acetes">A.</tp:taxon-name-part><tp:taxon-name-part taxon-name-part-type="species" reg="americanus">americanus</tp:taxon-name-part></tp:taxon-name></italic> (USA)”, which is formed by individuals from Louisiana and Mississippi, USA. Thus, doubts are raised about the likely validity/resurrection of subspecies <italic><tp:taxon-name><tp:taxon-name-part taxon-name-part-type="genus" reg="Acetes">A.</tp:taxon-name-part><tp:taxon-name-part taxon-name-part-type="species" reg="americanus">a.</tp:taxon-name-part><tp:taxon-name-part taxon-name-part-type="subspecies" reg="louisianensis">louisianensis</tp:taxon-name-part></tp:taxon-name></italic>, which is strongly supported by the type locality being in the Gulf of Mexico. Further molecular analyses using other genes are necessary to elucidate the taxonomic status of <italic><tp:taxon-name><tp:taxon-name-part taxon-name-part-type="genus" reg="Acetes">Acetes</tp:taxon-name-part></tp:taxon-name></italic> species located in the Gulf of Mexico region and in North Carolina, named <italic><tp:taxon-name><tp:taxon-name-part taxon-name-part-type="genus" reg="Acetes">A.</tp:taxon-name-part><tp:taxon-name-part taxon-name-part-type="species" reg="americanus">a.</tp:taxon-name-part><tp:taxon-name-part taxon-name-part-type="subspecies" reg="carolinae">carolinae</tp:taxon-name-part></tp:taxon-name></italic>.</p><fig id="F6" position="float" orientation="portrait"><object-id xmlns:xlink="http://www.w3.org/1999/xlink" content-type="doi" xlink:type="simple">10.3897/zookeys.1211.128059.figure6</object-id><object-id xmlns:xlink="http://www.w3.org/1999/xlink" content-type="arpha" xlink:type="simple">47E33560-EE9D-5184-9702-79CDEE8B2123</object-id><label>Figure 6.</label><caption><p><italic><tp:taxon-name><tp:taxon-name-part taxon-name-part-type="genus" reg="Acetes">Acetes</tp:taxon-name-part><tp:taxon-name-part taxon-name-part-type="species" reg="americanus">a.</tp:taxon-name-part><tp:taxon-name-part taxon-name-part-type="subspecies" reg="carolinae">carolinae</tp:taxon-name-part></tp:taxon-name></italic> – type material of the original description by <xref ref-type="bibr" rid="B10">Hansen (1919)</xref> deposited at National Museum of Natural History, Smithsonian Institution, United States (<named-content xmlns:xlink="http://www.w3.org/1999/xlink" content-type="dwc:institutional_code" xlink:title="National Museum of Natural History, Smithsonian Institution, USA" xlink:href="http://grbio.org/institution/smithsonian-institution-national-museum-natural-history-0" xlink:type="simple">USNM</named-content>), Washington D.C., USA (<named-content xmlns:xlink="http://www.w3.org/1999/xlink" content-type="dwc:institutional_code" xlink:title="National Museum of Natural History, Smithsonian Institution, USA" xlink:href="http://grbio.org/institution/smithsonian-institution-national-museum-natural-history-0" xlink:type="simple">USNM</named-content> 74550). Photo credit: Kareen Reed and Sabrina Simões.</p></caption><graphic xmlns:xlink="http://www.w3.org/1999/xlink" xlink:href="zookeys-1211-193_article-128059__-g006.jpg" position="float" orientation="portrait" xlink:type="simple" id="oo_1128311.jpg"><uri content-type="original_file" xlink:type="simple">https://binary.pensoft.net/fig/1128311</uri></graphic></fig><p>It is also important to recall that <xref ref-type="bibr" rid="B10">Hansen (1919)</xref> described <italic><tp:taxon-name><tp:taxon-name-part taxon-name-part-type="genus" reg="Acetes">Acetes</tp:taxon-name-part><tp:taxon-name-part taxon-name-part-type="species" reg="brasiliensis">brasiliensis</tp:taxon-name-part></tp:taxon-name></italic> (p. 45–46, figs 1–7) collected from the Amazon River estuary. He mentioned the similarity to <italic><tp:taxon-name><tp:taxon-name-part taxon-name-part-type="genus" reg="Acetes">A.</tp:taxon-name-part><tp:taxon-name-part taxon-name-part-type="species" reg="americanus">americanus</tp:taxon-name-part></tp:taxon-name></italic>, as described by <xref ref-type="bibr" rid="B18">Ortmann (1893)</xref>, for collections from the mouth of Tocantins River, Brazil (Foz do rio Pará), which is very close to Amazon River. Despite a general description and undetailed figures, he emphasized that <italic><tp:taxon-name><tp:taxon-name-part taxon-name-part-type="genus" reg="Acetes">A.</tp:taxon-name-part><tp:taxon-name-part taxon-name-part-type="species" reg="brasiliensis">brasiliensis</tp:taxon-name-part></tp:taxon-name></italic> presented two features (length of third joint of the antennule and exopod of the uropod) making it impossible to refer <italic><tp:taxon-name><tp:taxon-name-part taxon-name-part-type="genus" reg="Acetes">A.</tp:taxon-name-part><tp:taxon-name-part taxon-name-part-type="species" reg="brasiliensis">brasiliensis</tp:taxon-name-part></tp:taxon-name></italic> to the species established by Ortmann. <xref ref-type="bibr" rid="B3">Burkenroad (1934b</xref>, p. 130), stated that:</p><p>“<italic>The characters by which Hansen has distinguished</italic><tp:taxon-name><tp:taxon-name-part taxon-name-part-type="genus" reg="Acetes">A.</tp:taxon-name-part><tp:taxon-name-part taxon-name-part-type="species" reg="brasiliensis">brasiliensis</tp:taxon-name-part></tp:taxon-name><italic>from</italic><tp:taxon-name><tp:taxon-name-part taxon-name-part-type="genus" reg="Acetes">A.</tp:taxon-name-part><tp:taxon-name-part taxon-name-part-type="species" reg="americanus">americanus</tp:taxon-name-part></tp:taxon-name><italic>seem of very uncertain importance. The differences in length of the ciliated part of the external margin of the exopod of the uropod, as those in other characters not mentioned by Hansen, are perhaps attributable to the obvious inaccuracy of Ortmann’s figure. That Ortmann failed to notice the elongation of the third segment of the antennular peduncle of the male of his species is no more astonishing than that Kishinouye failed to do so for</italic> A. japonicus, <italic>as Kemp has shown to be the fact.</italic>”.</p><p>We had access (by photos) to the material (one male and one female – Fig. <xref ref-type="fig" rid="F7">7</xref>) used by Hansen to describe <italic><tp:taxon-name><tp:taxon-name-part taxon-name-part-type="genus" reg="Acetes">A.</tp:taxon-name-part><tp:taxon-name-part taxon-name-part-type="species" reg="brasiliensis">brasiliensis</tp:taxon-name-part></tp:taxon-name></italic>, due to the great help from Dr Jørgen Olesen (curator). They are deposited at the Natural History Museum of Denmark - University of Copenhagen (<named-content xmlns:xlink="http://www.w3.org/1999/xlink" content-type="dwc:institutional_code" xlink:title="Natural History Museum of Denmark - University of Copenhagen, Denmark" xlink:href="http://grbio.org/institution/university-copenhagen-0" xlink:type="simple">NHMD</named-content> 83728). We agree with Burkenroad’s assertion and suggestion that <italic><tp:taxon-name><tp:taxon-name-part taxon-name-part-type="genus" reg="Acetes">A.</tp:taxon-name-part><tp:taxon-name-part taxon-name-part-type="species" reg="brasiliensis">brasiliensis</tp:taxon-name-part></tp:taxon-name></italic> is more likely synonymous with <italic><tp:taxon-name><tp:taxon-name-part taxon-name-part-type="genus" reg="Acetes">A.</tp:taxon-name-part><tp:taxon-name-part taxon-name-part-type="species" reg="americanus">americanus</tp:taxon-name-part></tp:taxon-name></italic> after carefully analyzing the main characters.</p><fig id="F7" position="float" orientation="portrait"><object-id xmlns:xlink="http://www.w3.org/1999/xlink" content-type="doi" xlink:type="simple">10.3897/zookeys.1211.128059.figure7</object-id><object-id xmlns:xlink="http://www.w3.org/1999/xlink" content-type="arpha" xlink:type="simple">908A4A30-C841-544B-A3A1-959C714306B2</object-id><label>Figure 7.</label><caption><p><italic><tp:taxon-name><tp:taxon-name-part taxon-name-part-type="genus" reg="Acetes">Acetes</tp:taxon-name-part><tp:taxon-name-part taxon-name-part-type="species" reg="brasiliensis">brasiliensis</tp:taxon-name-part></tp:taxon-name></italic> - Type material of the original description by <xref ref-type="bibr" rid="B10">Hansen (1919)</xref> deposited at Natural History Museum of Denmark - University of Copenhagen (<named-content xmlns:xlink="http://www.w3.org/1999/xlink" content-type="dwc:institutional_code" xlink:title="Natural History Museum of Denmark - University of Copenhagen, Denmark" xlink:href="http://grbio.org/institution/university-copenhagen-0" xlink:type="simple">NHMD</named-content> 83728). The number ZMUC-CRU-5884 on the label is the old museum catalogue number. Photos credit: Jørgen Olesen.</p></caption><graphic xmlns:xlink="http://www.w3.org/1999/xlink" xlink:href="zookeys-1211-193_article-128059__-g007.jpg" position="float" orientation="portrait" xlink:type="simple" id="oo_1128312.jpg"><uri content-type="original_file" xlink:type="simple">https://binary.pensoft.net/fig/1128312</uri></graphic></fig></tp:treatment-sec><tp:treatment-sec><!--Section generated to contain objects referenced in tp:taxon-treatment.--><supplementary-material xmlns:xlink="http://www.w3.org/1999/xlink" id="S1" position="float" orientation="portrait" xlink:type="simple"><object-id content-type="doi" xlink:type="simple">10.3897/zookeys.1211.128059.suppl1</object-id><object-id content-type="arpha" xlink:type="simple">917153BA-405E-5C5C-86DA-D6E97AB7CA44</object-id><label>Supplementary material 1</label><caption><p>Selected species of <italic><tp:taxon-name><tp:taxon-name-part taxon-name-part-type="genus" reg="Acetes">Acetes</tp:taxon-name-part></tp:taxon-name></italic> and their respective localities, used in the construction of the phylogenetic hypothesis</p></caption><statement content-type="dataType"><label>Data type</label><p>docx</p></statement><statement content-type="notes"><label>Explanation note</label><p>Sequences used in genetic analyses. 16S rRNA and COI marker numbers are available from NCBI Genbank. All data used are available in the supplemental information by <xref ref-type="bibr" rid="B20">Simões et al. (2023)</xref>. <named-content content-type="dwc:institutional_code" xlink:title="Crustacean Collection of the Department of Biology" xlink:href="http://grbio.org/institution/crustacean-collection-department-biology" xlink:type="simple">CCDB</named-content> = Crustacean Collection of the Department of Biology, Faculty of Philosophy, Science and Letters at Ribeirão Preto, University of São Paulo; <abbrev content-type="institution" xlink:title="Crustacean Collection of the Laboratory of Biology of Marine and Freshwater Shrimp, São Paulo State University" id="ABBRID0EUBBI" xlink:type="simple">CCLC</abbrev> = Crustacean Collection of the Laboratory of Biology of Marine and Freshwater Shrimp, São Paulo State University (UNESP), Bauru, Brazil; <named-content content-type="dwc:institutional_code" xlink:title="University of Louisiana Zoological Collection, Lafayette, USA" xlink:href="http://grbio.org/institution/university-louisiana-layafette-zoological-collection" xlink:type="simple">ULLZ</named-content> = University of Louisiana Zoological Collection, Lafayette, USA.</p></statement><media xlink:href="zookeys-1211-193_article-128059__-s001.docx" mimetype="application" mime-subtype="vnd.openxmlformats-officedocument.wordprocessingml.document" position="float" orientation="portrait" xlink:type="simple" id="oo_1128313.docx"><uri content-type="original_file" xlink:type="simple">https://binary.pensoft.net/file/1128313</uri></media><permissions><license xlink:type="simple"><license-p>This dataset is made available under the Open Database License (http://opendatacommons.org/licenses/odbl/1.0/). The Open Database License (ODbL) is a license agreement intended to allow users to freely share, modify, and use this Dataset while maintaining this same freedom for others, provided that the original source and author(s) are credited.</license-p></license></permissions><attrib specific-use="authors">Gabriel L. Bochini, Rogério C. Costa, Fernando L. Mantelatto</attrib></supplementary-material></tp:treatment-sec><ref-list><ref id="B9"><mixed-citation xmlns:xlink="http://www.w3.org/1999/xlink" xlink:type="simple"><person-group><name name-style="western"><surname>Garcia</surname><given-names>JR</given-names></name><name name-style="western"><surname>Lopes</surname><given-names>AEB</given-names></name><name name-style="western"><surname>Silvestre</surname><given-names>AKC</given-names></name><name name-style="western"><surname>Grabowski</surname><given-names>RC</given-names></name><name name-style="western"><surname>Barioto</surname><given-names>JG</given-names></name><name name-style="western"><surname>Costa</surname><given-names>RC</given-names></name><name name-style="western"><surname>Castilho</surname><given-names>AL</given-names></name></person-group> (<year>2018</year>) <article-title>Environmental characterization of the Cananéia coastal area and its associated estuarine system (São Paulo state, Brazil): Considerations for three Penaeoidean shrimp species.</article-title><source>Regional Studies in Marine Science</source><volume>19</volume>: <fpage>9</fpage>–<lpage>16</lpage>. <ext-link xlink:href="10.1016/j.rsma.2018.02.010" ext-link-type="doi" xlink:type="simple">https://doi.org/10.1016/j.rsma.2018.02.010</ext-link></mixed-citation></ref><ref id="B20"><mixed-citation xmlns:xlink="http://www.w3.org/1999/xlink" xlink:type="simple"><person-group><name name-style="western"><surname>Simões</surname><given-names>SM</given-names></name><name name-style="western"><surname>Costa</surname><given-names>RC</given-names></name><name name-style="western"><surname>Carvalho</surname><given-names>FL</given-names></name><name name-style="western"><surname>Carvalho-Batista</surname><given-names>A</given-names></name><name name-style="western"><surname>Teodoro</surname><given-names>SSA</given-names></name><name name-style="western"><surname>Mantelatto</surname><given-names>FL</given-names></name></person-group> (<year>2023</year>) Genetic variation and cryptic lineage among the sergestid shrimp <italic><tp:taxon-name><tp:taxon-name-part taxon-name-part-type="genus">Acetes</tp:taxon-name-part><tp:taxon-name-part taxon-name-part-type="species">americanus</tp:taxon-name-part></tp:taxon-name></italic> (<tp:taxon-name><tp:taxon-name-part taxon-name-part-type="order">Decapoda</tp:taxon-name-part></tp:taxon-name>). PeerJ 11: e14751. <ext-link xlink:href="10.7717/peerj.14751" ext-link-type="doi" xlink:type="simple">https://doi.org/10.7717/peerj.14751</ext-link></mixed-citation></ref><ref id="B3"><mixed-citation xmlns:xlink="http://www.w3.org/1999/xlink" xlink:type="simple"><person-group><name name-style="western"><surname>Burkenroad</surname><given-names>MD</given-names></name></person-group> (<year>1934b</year>) <article-title>The <tp:taxon-name><tp:taxon-name-part taxon-name-part-type="infraorder">Penaeidea</tp:taxon-name-part></tp:taxon-name> of Louisiana with a discussion of their world relationships.</article-title><source>Bulletin of the American Museum of Natural History</source><volume>68</volume>: <fpage>61</fpage>–<lpage>143</lpage>.</mixed-citation></ref><ref id="B8"><mixed-citation xmlns:xlink="http://www.w3.org/1999/xlink" xlink:type="simple">DecaNet (<role>Eds</role>) (<year>2024</year>) DecaNet. <italic><tp:taxon-name><tp:taxon-name-part taxon-name-part-type="genus">Acetes</tp:taxon-name-part></tp:taxon-name></italic> H. Milne Edwards, 1830. Accessed through: World Register of Marine Species. <ext-link xlink:href="https://www.marinespecies.org/aphia.php?p=taxdetails&amp;id=158343" ext-link-type="uri" xlink:type="simple">https://www.marinespecies.org/aphia.php?p=taxdetails&amp;id=158343</ext-link> [on 2024-04-13]</mixed-citation></ref><ref id="B12"><mixed-citation xmlns:xlink="http://www.w3.org/1999/xlink" xlink:type="simple"><person-group><name name-style="western"><surname>Holthuis</surname><given-names>LB</given-names></name></person-group> (<year>1948</year>) <article-title>Notes on some <tp:taxon-name><tp:taxon-name-part taxon-name-part-type="subphylum">Crustacea</tp:taxon-name-part></tp:taxon-name><tp:taxon-name><tp:taxon-name-part taxon-name-part-type="order">Decapoda</tp:taxon-name-part></tp:taxon-name><tp:taxon-name><tp:taxon-name-part taxon-name-part-type="suborder">Natantia</tp:taxon-name-part></tp:taxon-name> from Surinam.</article-title><source>Proceedings Koninklijke Nederlandsche Akademie van Wetenschappen</source><volume>51</volume>: <fpage>1104</fpage>–<lpage>1113</lpage>.</mixed-citation></ref><ref id="B10"><mixed-citation xmlns:xlink="http://www.w3.org/1999/xlink" xlink:type="simple"><person-group><name name-style="western"><surname>Hansen</surname><given-names>HJ</given-names></name></person-group> (<year>1919</year>) <tp:taxon-name><tp:taxon-name-part taxon-name-part-type="family">Sergestidae</tp:taxon-name-part></tp:taxon-name> of the Siboga Expedition. Siboga-Expeditie, XXXVIII. Brill, Leiden, 1–65. [5 pls + 14 figs explanations] <ext-link xlink:href="10.5962/bhl.title.10423" ext-link-type="doi" xlink:type="simple">https://doi.org/10.5962/bhl.title.10423</ext-link></mixed-citation></ref><ref id="B4"><mixed-citation xmlns:xlink="http://www.w3.org/1999/xlink" xlink:type="simple"><person-group><name name-style="western"><surname>Coates</surname><given-names>AG</given-names></name><name name-style="western"><surname>Obando</surname><given-names>JA</given-names></name></person-group> (<year>1996</year>) The Geologic Evolution of the Central American Isthmus. Evolution and Environment in Tropical America. Chicago University Press, Chicago, USA, 21–56.</mixed-citation></ref><ref id="B1"><mixed-citation xmlns:xlink="http://www.w3.org/1999/xlink" xlink:type="simple"><person-group><name name-style="western"><surname>Allmon</surname><given-names>WD</given-names></name></person-group> (<year>2001</year>) <article-title>Nutrients, temperature, disturbance, and evolution: A model for the late Cenozoic marine record of the western Atlantic.</article-title><source>Palaeogeography, Palaeoclimatology, and Palaeoecology</source><volume>166</volume>(<issue>1–2</issue>): <fpage>9</fpage>–<lpage>26</lpage>. <ext-link xlink:href="10.1016/S0031-0182(00)00199-1" ext-link-type="doi" xlink:type="simple">https://doi.org/10.1016/S0031-0182(00)00199-1</ext-link></mixed-citation></ref><ref id="B11"><mixed-citation xmlns:xlink="http://www.w3.org/1999/xlink" xlink:type="simple"><person-group><name name-style="western"><surname>Harrison</surname><given-names>JS</given-names></name></person-group> (<year>2004</year>) <article-title>Evolution, biogeography, and the utility of mitochondrial 16s and COI genes in phylogenetic analysis of the crab genus <italic><tp:taxon-name><tp:taxon-name-part taxon-name-part-type="genus">Austinixia</tp:taxon-name-part></tp:taxon-name></italic> (<tp:taxon-name><tp:taxon-name-part taxon-name-part-type="order">Decapoda</tp:taxon-name-part></tp:taxon-name>: <tp:taxon-name><tp:taxon-name-part taxon-name-part-type="family">Pinnotheridae</tp:taxon-name-part></tp:taxon-name>).</article-title><source>Molecular Phylogenetics and Evolution</source><volume>30</volume>(<issue>3</issue>): <fpage>743</fpage>–<lpage>754</lpage>. <ext-link xlink:href="10.1016/S1055-7903(03)00250-1" ext-link-type="doi" xlink:type="simple">https://doi.org/10.1016/S1055-7903(03)00250-1</ext-link></mixed-citation></ref><ref id="B15"><mixed-citation xmlns:xlink="http://www.w3.org/1999/xlink" xlink:type="simple"><person-group><name name-style="western"><surname>Mantelatto</surname><given-names>FL</given-names></name><name name-style="western"><surname>Paixão</surname><given-names>JM</given-names></name><name name-style="western"><surname>Robles</surname><given-names>R</given-names></name><name name-style="western"><surname>Teles</surname><given-names>JN</given-names></name><name name-style="western"><surname>Balbino</surname><given-names>FC</given-names></name></person-group> (<year>2023</year>) <article-title>Evidence using morphology, molecules, and biogeography clarifies the taxonomic status of mole crabs of the genus <italic><tp:taxon-name><tp:taxon-name-part taxon-name-part-type="genus">Emerita</tp:taxon-name-part></tp:taxon-name></italic> Scopoli, 1777 (<tp:taxon-name><tp:taxon-name-part taxon-name-part-type="infraorder">Anomura</tp:taxon-name-part></tp:taxon-name>, <tp:taxon-name><tp:taxon-name-part taxon-name-part-type="family">Hippidae</tp:taxon-name-part></tp:taxon-name>) and reveals a new species from the western Atlantic.</article-title><source>Zookeys</source><volume>1161</volume>: <fpage>169</fpage>–<lpage>202</lpage>. <ext-link xlink:href="10.3897/zookeys.1161.99432" ext-link-type="doi" xlink:type="simple">https://doi.org/10.3897/zookeys.1161.99432</ext-link></mixed-citation></ref><ref id="B18"><mixed-citation xmlns:xlink="http://www.w3.org/1999/xlink" xlink:type="simple"><person-group><name name-style="western"><surname>Ortmann</surname><given-names>AE</given-names></name></person-group> (<year>1893</year>) <article-title>Decapoden und Schizopoden.</article-title> In: <person-group><name name-style="western"><surname>Hensen</surname><given-names>V</given-names></name></person-group> (<role>Ed.</role>) <issue-title>Ergebnisse der Plankton-Expedition der Humboldt-Stiftung.</issue-title><source>Kiel und Leipzig, Lipsius und Tischer. 2.G.b</source>, <fpage>1</fpage>–<lpage>120</lpage>. [pls. 1–10] <ext-link xlink:href="10.5962/bhl.title.120070" ext-link-type="doi" xlink:type="simple">https://doi.org/10.5962/bhl.title.120070</ext-link></mixed-citation></ref></ref-list></tp:taxon-treatment>
